# Supplementary material for: Comprehensive Review and Assessment of Computational Methods for Prediction of N6-Methyladenosine Sites
Source: Biology (Basel). 2024 Sep 28;13(10):777. doi: 10.3390/biology13100777 (PMC11504118; doi:10.3390/biology13100777)
Supplement: Supplementary file 1 [file biology-13-00777-s001.zip]

Archive with 1 entries (1 files):
- biology-3209320-supplementary.pdf
